# Supplementary material for: Contribution to the Knowledge of Dicranoptychini (Diptera, Tipuloidea, Limoniidae) in China, with the First Mitochondrial Genome of the Tribe and Its Phylogenetic Implications
Source: Insects. 2023 Jun 7;14(6):535. doi: 10.3390/insects14060535 (PMC10299592; doi:10.3390/insects14060535)
Supplement: Supplementary file 1 [file insects-14-00535-s001.zip]

Archive with 1 entries (1 files):
- insects-2392052-supplementary.pdf
